# Supplementary material for: Transcriptional Dynamics of DNA Damage Responsive Genes in Circulating Leukocytes during Radiotherapy
Source: Cancers (Basel). 2022 May 26;14(11):2649. doi: 10.3390/cancers14112649 (PMC9179543; doi:10.3390/cancers14112649)
Supplement: Supplementary file 1 [file cancers-14-02649-s001.zip]

Archive with 1 entries (1 files):
- cancers-1680115-supplementary.pdf
